# Supplementary material for: Total Synthesis of the Sex Pheromone of Clania variegata Snellen and Its Stereoisomers
Source: Int J Mol Sci. 2024 Apr 30;25(9):4893. doi: 10.3390/ijms25094893 (PMC11084484; doi:10.3390/ijms25094893)
Supplement: Supplementary file 1 [file ijms-25-04893-s001.zip]

Archive with 1 entries (1 files):
- ijms-2936475-supplementary.pdf
